# Supplementary material for: Synthesis and Characterization of Statistical and Block Copolymers of n-Hexyl Isocyanate and 3-(Triethoxysilyl) Propyl Isocyanate via Coordination Polymerization
Source: Polymers (Basel). 2023 Oct 17;15(20):4113. doi: 10.3390/polym15204113 (PMC10610266; doi:10.3390/polym15204113)
Supplement: Supplementary file 1 [file polymers-15-04113-s001.zip]

Archive with 1 entries (1 files):
- polymers-2648919-supplementary.pdf
